# Supplementary material for: Structural and Functional Characterization of the Newly Designed Antimicrobial Peptide Crabrolin21
Source: Membranes (Basel). 2023 Mar 22;13(3):365. doi: 10.3390/membranes13030365 (PMC10053045; doi:10.3390/membranes13030365)
Supplement: Supplementary file 1 [file membranes-13-00365-s001.zip]

Archive with 1 entries (1 files):
- membranes-2227166-supplementary.pdf
